# Supplementary material for: Comprehensive Evaluation of Amino Acids and Polyphenols in 69 Varieties of Green Cabbage (Brassica oleracea L. var. capitata L.) Based on Multivariate Statistical Analysis
Source: Molecules. 2021 Sep 3;26(17):5355. doi: 10.3390/molecules26175355 (PMC8434452; doi:10.3390/molecules26175355)
Supplement: Supplementary file 1 [file molecules-26-05355-s001.zip]

Archive with 1 entries (1 files):
- molecules-1357993-supplementary.pdf
